# Supplementary material for: Expansion of CRISPR Targeting Sites Using an Integrated Gene-Editing System in Apis mellifera
Source: Insects. 2021 Oct 19;12(10):954. doi: 10.3390/insects12100954 (PMC8540347; doi:10.3390/insects12100954)
Supplement: Supplementary file 1 [file insects-12-00954-s001.zip]

Archive with 1 entries (1 files):
- insects-1368639-supplementary.pdf
